# Supplementary material for: Outbreak of Invasive Wound Mucormycosis in a Burn Unit Due to Multiple Strains of Mucor circinelloides f. circinelloides Resolved by Whole-Genome Sequencing
Source: mBio. 2018 Apr 24;9(2):e00573-18. doi: 10.1128/mBio.00573-18 (PMC5915733; doi:10.1128/mBio.00573-18)
Supplement: TABLE S1 [file mbo002183854st1.xlsx]

## Sheet: Table XXX
Table S1: Pairwise comparison of the 21 clinical isolates and the 1006PhL reference strain. Lower left: SNP difference number. Upper right: evolutionary distance. Isolate names and associated clade number are indicated in the first column and last row.
Grey entries indicate values lower than the cutoff (0.00044 mismatches per nucleotide, and 5296 SNPs) below which two compared isolate genomes are considered as belonging to the same strain.
C4	P07_621_SLS		0.02866	0.02878	0.02870	0.03950	0.03988	0.04017	0.04012	0.03901	0.03902	0.03898	0.03905	0.03896	0.03900	0.03899	0.03893	0.03952	0.03909	0.03909	0.03893	0.03892	0.03895
C3	1006PHL	556480		0.00512	0.00522	0.03870	0.03916	0.03941	0.03937	0.03841	0.03841	0.03834	0.03842	0.03832	0.03836	0.03836	0.03832	0.03885	0.03844	0.03844	0.03829	0.03830	0.03830
	P01_617_BU1_SLS	563079	111766		0.00278	0.03886	0.03930	0.03953	0.03949	0.03858	0.03859	0.03851	0.03858	0.03853	0.03856	0.03853	0.03849	0.03904	0.03860	0.03861	0.03849	0.03848	0.03850
	P08_701_BU2_PER	552775	106388	52040		0.03888	0.03931	0.03953	0.03951	0.03862	0.03862	0.03851	0.03860	0.03851	0.03855	0.03854	0.03848	0.03904	0.03859	0.03861	0.03848	0.03848	0.03849
C2	P11_702_BU2_PER	734649	727139	731523	722217		0.00167	0.00188	0.00179	0.01827	0.01829	0.01825	0.01832	0.01824	0.01831	0.01826	0.01825	0.01882	0.01829	0.01830	0.01823	0.01825	0.01823
	E01_615_SLS	692063	662895	670813	661959	17142		0.00200	0.00191	0.01874	0.01876	0.01872	0.01878	0.01872	0.01878	0.01872	0.01872	0.01867	0.01878	0.01878	0.01872	0.01874	0.01872
	P04_559_BU1_SLS	752711	750294	754434	743566	17206	17127		0.00028	0.01893	0.01895	0.01889	0.01896	0.01892	0.01899	0.01890	0.01891	0.01903	0.01897	0.01898	0.01891	0.01893	0.01892
	P04_601_BU1_SLS	732228	725030	729148	720363	16454	16463	4071		0.01889	0.01892	0.01885	0.01891	0.01888	0.01894	0.01885	0.01887	0.01899	0.01892	0.01893	0.01887	0.01888	0.01887
C1	P05_598_BU1_SLS	720022	704551	709999	699628	295097	280846	300759	294556		0.00038	0.00164	0.00170	0.00157	0.00164	0.00145	0.00162	0.00203	0.00154	0.00149	0.00160	0.00161	0.00159
	P05_600_BU1_SLS	728486	721637	725413	715562	298257	283650	304076	297964	4999		0.00159	0.00166	0.00153	0.00161	0.00141	0.00159	0.00198	0.00151	0.00145	0.00155	0.00157	0.00154
	P04_602_BU1_SLS	745014	739624	743953	732097	302089	287310	308167	301488	23372	23566		0.00044	0.00148	0.00153	0.00138	0.00140	0.00207	0.00158	0.00153	0.00147	0.00148	0.00145
	P04_603_BU1_SLS	729984	719156	723803	713081	298240	283686	304066	297741	23215	23269	5276		0.00155	0.00162	0.00146	0.00148	0.00215	0.00165	0.00161	0.00155	0.00155	0.00152
	P06_023_BU1_SLS	695786	678953	683144	675712	288275	274200	293454	288154	20940	20938	20823	20628		0.00028	0.00125	0.00138	0.00190	0.00151	0.00144	0.00138	0.00139	0.00129
	P06_032_BU1_SLS	716050	704971	709349	701797	293537	279400	299069	293475	21764	21739	21795	21528	3374		0.00134	0.00145	0.00195	0.00157	0.00149	0.00145	0.00146	0.00137
	P02_783_BU1_SLS	708168	693389	697928	689064	291785	277415	297050	291516	20408	20464	20601	20374	18913	19757		0.00127	0.00192	0.00151	0.00145	0.00143	0.00144	0.00136
	P12_579_STR	697141	681366	685828	678280	288822	274578	293876	288599	21988	21941	20135	20200	19436	20124	19304		0.00209	0.00161	0.00155	0.00151	0.00152	0.00144
	P05_622_BU1_SLS	619583	563442	574333	567086	264044	251511	269043	263739	18950	18924	20794	20759	18731	19545	19267	21047		0.00181	0.00176	0.00178	0.00179	0.00172
	P09_704_BU2_PER	736903	731108	735336	725262	300671	285785	306471	300186	21746	21866	22587	22430	20912	21858	22083	22643	17351		0.00037	0.00136	0.00137	0.00129
	P10_703_BU2_PER	722322	713459	718027	708663	295983	281382	301489	295600	20587	20702	21403	21309	19945	20759	21124	21523	16534	4449		0.00131	0.00131	0.00123
	P05_599_BU1_SLS	741595	736453	740716	729256	301103	286583	307366	300839	23075	23091	22850	22659	20170	20901	22485	22709	18020	19063	18138		0.00033	0.00030
	P03_592_BU1_SLS	742934	736693	741397	729844	300881	286514	307191	300545	23089	23206	22910	22757	20242	20994	22582	22815	17945	19253	18205	5090		0.00031
	P03_594_BU1_SLS	714342	702403	706802	698035	293226	278876	298830	293100	21899	21936	21534	21547	19108	19794	21228	21669	17086	17933	17119	4272	4433
		P07_621_SLS	1006PHL	P01_617_BU1_SLS	P08_701_BU2_PER	P11_702_BU2_PER	E01_615_SLS	P04_559_BU1_SLS	P04_601_BU1_SLS	P05_598_BU1_SLS	P05_600_BU1_SLS	P04_602_BU1_SLS	P04_603_BU1_SLS	P06_023_BU1_SLS	P06_032_BU1_SLS	P02_783_BU1_SLS	P12_579_STR	P05_622_BU1_SLS	P09_704_BU2_PER	P10_703_BU2_PER	P05_599_BU1_SLS	P03_592_BU1_SLS	P03_594_BU1_SLS
		C4	C3			C2				C1
